# Supplementary material for: Anti-malarial efficacy and resistance monitoring of artemether-lumefantrine and dihydroartemisinin-piperaquine shows inadequate efficacy in children in Burkina Faso, 2017–2018
Source: Malar J. 2021 Jan 19;20:48. doi: 10.1186/s12936-021-03585-6 (PMC7816451; doi:10.1186/s12936-021-03585-6)
Supplement: Supplementary file 1 — Additional file 1. Raw genetic data from day 0 and day of failure samples used to distinuish reinfections from recrudescences among late treatment failures, therapeutic efficacy monitoring, Burkina Faso, 2017–2018. [file 12936_2021_3585_MOESM1_ESM.xlsx]

## Sheet: Data
Sample ID	Day 0	Day failure	Treatment	Msp1_Mad20_D0	Msp1_Mad20_Dx	Msp1_K1_D0	Msp1_K1_Dx	Msp1_RO33_D0	Msp1_RO33_Dx	msp2_3D7_D0	msp2_3D7_Dx	msp2_FC27_D0	msp2_FC27_Dx	glurp_D0	glurp_Dx	msp1_call	msp2_call	glurp_call	finalcall
30612	TES	14	AL													No Result	No Result	No Result	No Result
30359	TES	21	AL	-	-	-	-	-	-	-	-	-	-	-	-	No Result	No Result	No Result	No Result
30363	TES	21	AL	-	-	-	-	-	-	-	-	-	-	-	-	No Result	No Result	No Result	No Result
30521	TES	21	AL	-	-	-	-	-	-	-	-	-	-	-	-	No Result	No Result	No Result	No Result
30047	TES	14	AL	220	220	180	-	215	215	180	-	320	320	800	800	Recrudescence	Recrudescence	Recrudescence	Recrudescence
30211	TES	14	AL	-	-	220/250	220	215	215	300	-	350/450	400/450	800	800	Recrudescence	Recrudescence	Recrudescence	Recrudescence
30361	TES	14	AL	300	-	200	-	215	215	250	250	400	420			Recrudescence	Recrudescence	No Result	Recrudescence
30064	TES	21	AL	180	180	-	180	-	215	-	-	380	320/380	600	600	Recrudescence	Recrudescence	Recrudescence	Recrudescence
30198	TES	21	AL	320	320	220	-	-	-	-	-	350	350	900	900	Recrudescence	Recrudescence	Recrudescence	Recrudescence
30313	TES	21	AL	200	200	220	220	215	215	250	250	-	-	800	800	Recrudescence	Recrudescence	Recrudescence	Recrudescence
30377	TES	21	AL	300	-	-	220	215	215	250	250	-	-	800	800	Recrudescence	Recrudescence	Recrudescence	Recrudescence
30447	TES	21	AL	300	300	180	180/220	-	-	200	200	-	350	800	800	Recrudescence	Recrudescence	Recrudescence	Recrudescence
30601	TES	21	AL	300	300	220	-	-	-	-	-	350	350	800	800	Recrudescence	Recrudescence	Recrudescence	Recrudescence
30079	TES	21	AL	150	190	200	220	215	215	280	-	200/300	300	900	900	Recrudescence	Recrudescence	Recrudescence	Recrudescence
30175	TES	21	AL	210	210	250	250	215	215	350	300	400	400	1000	-	Recrudescence	Recrudescence	No Result	Recrudescence
30261	TES	21	AL	-	220	200	200	215	215	300/450	350	350	350	1000	-	Recrudescence	Recrudescence	No Result	Recrudescence
30291	TES	21	AL	200	200	200	210	215	-	380	-	420	-	-	-	Recrudescence	No Result	No Result	Recrudescence
30381	TES	21	AL	280	280	240	220	215	215	200	200	300	300			Recrudescence	Recrudescence	No Result	Recrudescence
30557	TES	21	AL	280	250	220	220	215	-	220	-	420	-			Recrudescence	No Result	No Result	Recrudescence
30564	TES	21	AL	220	-	220	-	215	215	230	230	450	400			Recrudescence	Recrudescence	No Result	Recrudescence
30598	TES	21	AL	280	280	-	-	-	-	220	230	500	500			Recrudescence	Recrudescence	No Result	Recrudescence
30602	TES	21	AL	280	300	-	220	215	215	250	-	420	-			Recrudescence	No Result	No Result	Recrudescence
30268	TES	21	AL	200	-	-	-	215		300/400	300	-	-	-	-	No Result	Recrudescence	No Result	Recrudescence
30387	TES	28	AL	-	-	240	-	215	215	-	-	300	300/420	600	600	Recrudescence	Recrudescence	Recrudescence	Recrudescence
30439	TES	28	AL	280	280	-	220	-	215	-	200	300	300	900	900	Recrudescence	Recrudescence	Recrudescence	Recrudescence
30511	TES	28	AL	300	300	260	-	-	215	-	220	300	300	800	800	Recrudescence	Recrudescence	Recrudescence	Recrudescence
30290	TES	28	AL	200	-	200	200	-	215	300	400	500	500	1000	1000	Recrudescence	Recrudescence	Recrudescence	Recrudescence
30331	TES	28	AL	210	220	200	220	215	215	300	-	500	500	900	900	Recrudescence	Recrudescence	Recrudescence	Recrudescence
30222	TES	21	DP	-	210	240	210	215	215	-	350	300/400	400	1000	500/1000	Recrudescence	Recrudescence	Recrudescence	Recrudescence
30069	TES	28	DP	280	250	-	180	215	215	-	-	-	320			Recrudescence	No Result	No Result	Recrudescence
30298	TES	28	DP	200	200	200	210	215	215	250/350	250	-	400	-	1000	Recrudescence	Recrudescence	No Result	Recrudescence
30202	TES	35	DP	300	300	220	220	215	215	250	250	-	400	-	-	Recrudescence	Recrudescence	No Result	Recrudescence
30073	TES	35	DP	200	200	190	210	215	215	250	250/350	350	350	900	900	Recrudescence	Recrudescence	Recrudescence	Recrudescence
30088	TES	35	DP	-	190	210	210	215	215	220	280	250/300	300	780/900	900	Recrudescence	Recrudescence	Recrudescence	Recrudescence
30090	TES	35	DP	150/200	200	210	190	215	215	380	250	300	300	1000	1000	Recrudescence	Recrudescence	Recrudescence	Recrudescence
30378	TES	42	DP	300	220/300	220	220	215	215	-	-	350	350	900	900	Recrudescence	Recrudescence	Recrudescence	Recrudescence
30605	TES	42	DP	300	300	220	-	-	-	220	-	450	450	800	800	Recrudescence	Recrudescence	Recrudescence	Recrudescence
30131	TES	42	DP	200	200	220	230	215	215	350	350	300	350	900	900	Recrudescence	Recrudescence	Recrudescence	Recrudescence
30239	TES	42	DP	280	320	220	220	-	215	-	-	420	-			Recrudescence	No Result	No Result	Recrudescence
30271	TES	42	DP	160	200	200	200	215	215	350	350	-	-	700/900	700	Recrudescence	Recrudescence	Recrudescence	Recrudescence
30319	TES	42	DP	-	210	210	220	215	215	350	-	300	-	800	-	Recrudescence	No Result	No Result	Recrudescence
30403	TES	42	DP	320	280	240	240	-	215	-	200	300	300/350			Recrudescence	Recrudescence	No Result	Recrudescence
30120	TES	14	AL	320	300	120	-	215	215	-	-	350	380			Recrudescence	Reinfection	No Result	Reinfection
30574	TES	14	AL	280	320	-	-	215	-	-	-	-	300			Reinfection	No Result	No Result	Reinfection
30580	TES	21	AL	-	280	200	-	-	-	180	-	-	400			Reinfection	Reinfection	No Result	Reinfection
30611	TES	21	AL	-	-	-	280	215	-	180	-	-	350			Reinfection	Reinfection	No Result	Reinfection
30031	TES	21	AL	250	300	200	-	-	215	200	200	400	-			Reinfection	Recrudescence	No Result	Reinfection
30054	TES	21	AL	-	200	-	-	-	215	300	280	300	350	1000	900	No Result	Reinfection	Reinfection	Reinfection
30133	TES	21	AL	190	200	200	-	-	215	300	380	300	350	900	900/1000	Reinfection	Reinfection	Recrudescence	Reinfection
30159	TES	21	AL	-	270	200	-	215	215	350	300	350	350	700	800/900	Recrudescence	Recrudescence	Reinfection	Reinfection
30184	TES	21	AL	300	250	220	-	215	215	220	-	-	400			Recrudescence	Reinfection	No Result	Reinfection
30219	TES	21	AL	210	210	220	240	215	215	450	350	350	400/450	800	300/400/500	Recrudescence	Reinfection	Reinfection	Reinfection
30225	TES	21	AL	-	-	200	200	215	215	450	-	-	400	900	800	Recrudescence	Reinfection	Reinfection	Reinfection
30227	TES	21	AL	280	220	170	190	215	215	-	350	400	-	700	800/900	Recrudescence	Reinfection	Reinfection	Reinfection
30299	TES	21	AL	180	200	-	190	215	215	250	250	450	400	1000	700	Recrudescence	Recrudescence	Reinfection	Reinfection
30405	TES	21	AL	280	280	200	-	-	215	200	-	480	400			Recrudescence	Reinfection	No Result	Reinfection
30498	TES	21	AL	-	-	240	-	-	215	-	220	-	-	900	800	Reinfection	No Result	Reinfection	Reinfection
30523	TES	21	AL	-	-	-	240	215	-	220	220	350	420			Reinfection	Recrudescence	No Result	Reinfection
30040	TES	28	AL	-	-	-	220	215	215	250-300	250	350/420	350	800	950	Recrudescence	Recrudescence	Reinfection	Reinfection
30065	TES	28	AL	280	280	-	-	215	-	-	-	320/380	390			Recrudescence	Reinfection	No Result	Reinfection
30118	TES	28	AL	250	300	-	-	-	215	150/200	-	400	400			Reinfection	Recrudescence	No Result	Reinfection
30141	TES	28	AL	190	210	210	220	-	215	-	300	400	400	900	1000	Reinfection	Recrudescence	Reinfection	Reinfection
30250	TES	28	AL	-	-	220	-	215	215	-	250	450	400			Recrudescence	Reinfection	No Result	Reinfection
30270	TES	28	AL	180	200	-	-	215	215	350	300	350/420	-	-	800	Recrudescence	Reinfection	No Result	Reinfection
30322	TES	28	AL	210	210	-	200	215	215	250/350	400	-	450	900	800	Recrudescence	Reinfection	Reinfection	Reinfection
30430	TES	28	AL	280	280	220	-	215	-	-	200	350	300/400			Recrudescence	Reinfection	No Result	Reinfection
30450	TES	28	AL	300	320	-	220	-	-	200	200	-	-			Reinfection	Recrudescence	No Result	Reinfection
30464	TES	28	AL	280	280	-	220	215	215	-	-	300	350			Recrudescence	Reinfection	No Result	Reinfection
30468	TES	28	AL	300	300	-	240	-	-	-	220	400	420			Recrudescence	Reinfection	No Result	Reinfection
30541	TES	28	AL	-	300	220	-	-	215	220	-	300/400	400	1000	700	Reinfection	Recrudescence	Reinfection	Reinfection
30590	TES	28	AL	300	-	-	-	215	215	160	200	-	450			Recrudescence	Reinfection	No Result	Reinfection
30117	TES	28	DP	250/320	320	180	200	215	-	-	-	320/380	400			Recrudescence	Reinfection	No Result	Reinfection
30125	TES	28	DP	-	300	260	-	215	215	-	125	350	-			Recrudescence	Reinfection	No Result	Reinfection
30045	TES	35	DP	-	-	200	-	-	215	200	-	-	320			Reinfection	Reinfection	No Result	Reinfection
30140	TES	35	DP	200	-	-	190	-	-	350	250	250/300/350	300/350	900	900	Reinfection	Recrudescence	Recrudescence	Reinfection
30201	TES	35	DP	300	-	-	-	-	215	220	-	450	-			Reinfection	No Result	No Result	Reinfection
30540	TES	35	DP	320	-	220	-	215	215	220	-	350	400			Recrudescence	Reinfection	No Result	Reinfection
30594	TES	35	DP	-	-	-	180	215	-	200	-	-	450	900	1000	Reinfection	Reinfection	Reinfection	Reinfection
30004	TES	42	DP	170	170	-	250	215	215	280/250	400	350	400	400	-	Recrudescence	Reinfection	No Result	Reinfection
30049	TES	42	DP	280	250	-	-	215	-	200	-	320	-			Reinfection	No Result	No Result	Reinfection
30279	TES	42	DP	200	-	210	190/220	215	215	300	280	300	350	1000	1000	Recrudescence	Reinfection	Recrudescence	Reinfection
30293	TES	42	DP	200	200	220	-	215	215	300	250	420	450	1000	-	Recrudescence	Reinfection	No Result	Reinfection
30315	TES	42	DP	210	220	190/250	250	215	215	250/300	-	-	300	-	800	Recrudescence	Reinfection	No Result	Reinfection
30327	TES	42	DP	-	220	200	220	-	215	420	350	-	450	900	800	Reinfection	Reinfection	Reinfection	Reinfection
30517	TES	42	DP	220	280	240	240	215	215	-	-	300	400			Recrudescence	Reinfection	No Result	Reinfection
30532	TES	42	DP	300	280	-	180	215	215	220	-	400	350			Recrudescence	Reinfection	No Result	Reinfection
30560	TES	42	DP	320	300	200	220	-	215	-	180	-	400			Reinfection	No Result	No Result	Reinfection
30587	TES	42	DP	220	280	200	220	215	215	200	180	300	-			Recrudescence	Reinfection	No Result	Reinfection
20180	TES	21	AL													No Result	No Result	No Result	No Result
20029	TES	21	AL	-	-	-	-	-	-	-	-	-	-	-	-	No Result	No Result	No Result	No Result
20007	TES	28	AL	-	-	-	-	-	-	-	-	-	-	-	-	No Result	No Result	No Result	No Result
20037	TES	28	AL													No Result	No Result	No Result	No Result
20066	TES	28	AL													No Result	No Result	No Result	No Result
20053	TES	28	DP													No Result	No Result	No Result	No Result
20033	TES	35	DP													No Result	No Result	No Result	No Result
20195	TES	35	DP	-	-	-	-	-	-	-	-	-	-	-	-	No Result	No Result	No Result	No Result
20163	TES	42	DP													No Result	No Result	No Result	No Result
20245	TES	42	DP	-	-	-	-	-	-	-	-	-	-	-	-	No Result	No Result	No Result	No Result
20176	TES	14	AL	-	150	220	220	-	215	180/300	300	350/420	350/420	900	900	Recrudescence	Recrudescence	Recrudescence	Recrudescence
20278	TES	14	AL	200	-	220	200	215	215	220	220	420	350			Recrudescence	Recrudescence	No Result	Recrudescence
20311	TES	14	AL	150	220	220	-	215	215	220	220	400	350			Recrudescence	Recrudescence	No Result	Recrudescence
20318	TES	14	AL	150	150	220	260	215	215	200	200	350	-			Recrudescence	Recrudescence	No Result	Recrudescence
20320	TES	14	AL	150	150	200	220	215	215	200	220	350	350			Recrudescence	Recrudescence	No Result	Recrudescence
20091	TES	14	AL	150/220	-	180	-	-	-	250	230	400/420	420/450			No Result	Recrudescence	No Result	Recrudescence
20034	TES	19	AL	-	400	200	200	-	-	220	220	300	380			Recrudescence	Recrudescence	No Result	Recrudescence
20116	TES	21	AL	-	200	200	200	-	215	250	-	300	300	600	600	Recrudescence	Recrudescence	Recrudescence	Recrudescence
20335	TES	21	AL	220	-	200	200	215	215	-	-	400/450	400	800	800	Recrudescence	Recrudescence	Recrudescence	Recrudescence
20049	TES	21	AL	180/250	-	220	220	215	215	220	220	380	380	900	900	Recrudescence	Recrudescence	Recrudescence	Recrudescence
20058	TES	21	AL	180/220	220	220	220	215	215	220	220	-	420	-	-	Recrudescence	Recrudescence	No Result	Recrudescence
20071	TES	21	AL	210	230	200/220	200	215	-	300	220/300	420	420			Recrudescence	Recrudescence	No Result	Recrudescence
20221	TES	21	AL	220	220	200	220	215	215	220	-	350	-			Recrudescence	No Result	No Result	Recrudescence
20266	TES	21	AL	-	120	200	220	215	215	230	230	500	320			Recrudescence	Recrudescence	No Result	Recrudescence
20270	TES	21	AL	200	200	240	220	-	215	200	200	-	350			Recrudescence	Recrudescence	No Result	Recrudescence
20282	TES	21	AL	-	-	220	240	215	215	220	220	350	380/420			Recrudescence	Recrudescence	No Result	Recrudescence
20042	TES	21	AL	-	400	-	200	-	215	400	280	420	300/420			No Result	Recrudescence	No Result	Recrudescence
20124	TES	21	AL	-	-	-	180/220	-	215	220	220	450	430			No Result	Recrudescence	No Result	Recrudescence
20196	TES	28	AL	-	-	200	200	-	215	300/250	250	250/300	250/300	600	600	Recrudescence	Recrudescence	Recrudescence	Recrudescence
20214	TES	28	AL	-	220	-	-	215	215	-	-	180/220	180/220	800	800	Recrudescence	Recrudescence	Recrudescence	Recrudescence
20149	TES	28	AL	150	-	200	200/220	-	215	220	-	430	430			Recrudescence	Recrudescence	No Result	Recrudescence
20236	TES	7	AL	280	280	220	260	215	215	220	-	380	380			Recrudescence	Recrudescence	No Result	Recrudescence
20048	TES	28	DP	-	-	180	180	215	215	220	220	-	-	900	900	Recrudescence	Recrudescence	Recrudescence	Recrudescence
20284	TES	35	DP	-	-	-	-	215	215	220	220	-	400	800	800	Recrudescence	Recrudescence	Recrudescence	Recrudescence
20276	TES	35	DP	-	300	220	260	215	215	220	220	350/400	400			Recrudescence	Recrudescence	No Result	Recrudescence
20040	TES	35	DP	350	350	180	180	215	215	250	230	400	400			Recrudescence	Recrudescence	No Result	Recrudescence
20269	TES	39	DP	-	-	200	-	215	215	230	230	-	-	900	900	Recrudescence	Recrudescence	Recrudescence	Recrudescence
20100	TES	42	DP	-	-	-	-	215	215	-	-	-	-	-	-	Recrudescence	No Result	No Result	Recrudescence
20081	TES	42	DP	180	-	220	220	-	-	300	300	300	-	600	600	Recrudescence	Recrudescence	Recrudescence	Recrudescence
20298	TES	42	DP	220	220	220	220	215	215	220	220	350	-	600	600	Recrudescence	Recrudescence	Recrudescence	Recrudescence
20305	TES	42	DP	250	-	200	220	215	215	220	200	400	400			Recrudescence	Recrudescence	No Result	Recrudescence
20161	TES	14	AL	-	-	-	280	215	-	250/300	250/300	400	400	700	700	Reinfection	Recrudescence	Recrudescence	Reinfection
20099	TES	14	AL	200	230	220	260	-	215	-	-	400	420/450			Reinfection	Reinfection	No Result	Reinfection
20159	TES	14	AL	180	-	200	200	215	215	-	220/250	300	350/400			Recrudescence	Reinfection	No Result	Reinfection
20175	TES	14	AL	150/210	-	-	-	215	-	-	215/250	350	350	700	500	No Result	Recrudescence	Reinfection	Reinfection
20199	TES	14	AL	150	180	-	-	215	215	200/250	200/250	180	180	600	500	Recrudescence	Recrudescence	Reinfection	Reinfection
20211	TES	14	AL	150	-	-	220	215	215	220	200	350	-			Recrudescence	Reinfection	No Result	Reinfection
20234	TES	14	AL	180	-	220	200	215	-	300	-	300	300/400	600	800	Reinfection	Recrudescence	Reinfection	Reinfection
20238	TES	14	AL	280	300	260	260	-	-	220	-	-	380			Recrudescence	Reinfection	No Result	Reinfection
20253	TES	14	AL	150	180	220	-	-	215	220	180/200	450	400			Reinfection	Reinfection	No Result	Reinfection
20254	TES	14	AL	280	220	220	200	215	-	180	-	380	-			Reinfection	No Result	No Result	Reinfection
20280	TES	14	AL	-	-	260	200	215	215	220	230	420	350			Recrudescence	Reinfection	No Result	Reinfection
20069	TES	14	AL	-	-	240	-	-	-	250	230	-	400			No Result	Reinfection	No Result	Reinfection
20132	TES	18	AL	200	200	-	-	-	-	300	-	400	380			Recrudescence	Reinfection	No Result	Reinfection
20026	TES	19	AL	300/400	350	220	200	-	215	300	250	180/200	180			Reinfection	Recrudescence	No Result	Reinfection
20321	TES	19	AL	220	220	220	200	215	215	220	200	-	380			Recrudescence	Reinfection	No Result	Reinfection
20002	TES	21	AL	-	200	180	220	-	215	280	280	-	350			Reinfection	Recrudescence	No Result	Reinfection
20043	TES	21	AL	400	350	200	-	215	-	-	300	200	-			Reinfection	Reinfection	No Result	Reinfection
20060	TES	21	AL	150/220	220	220	260	-	215	-	180	420	-			Recrudescence	Reinfection	No Result	Reinfection
20064	TES	21	AL	210	-	-	260	215	-	220	220	400	-			Reinfection	Recrudescence	No Result	Reinfection
20078	TES	21	AL	-	-	220	260	-	-	-	300	250/400	300	600	800	Reinfection	Reinfection	Reinfection	Reinfection
20079	TES	21	AL	220	220	-	-	215	-	-	-	300/400	300/400	600	700	Recrudescence	Recrudescence	Reinfection	Reinfection
20083	TES	21	AL	-	-	200	220	-	-	400	280	-	300	600	700	Reinfection	Reinfection	Reinfection	Reinfection
20142	TES	21	AL	-	180	180	-	215	215	-	250	350	400	500	600	Recrudescence	Reinfection	Reinfection	Reinfection
20148	TES	21	AL	-	220	180	180	-	215	250	280	500	400	600	700	Recrudescence	Reinfection	Reinfection	Reinfection
20160	TES	21	AL	-	160	200	-	-	-	200	-	320	350			Reinfection	Reinfection	No Result	Reinfection
20165	TES	21	AL	150	150	180	-	-	-	250	280	-	400			Recrudescence	Reinfection	No Result	Reinfection
20189	TES	21	AL	-	180	220	220	-	2150	-	-	400	280	900	600	Recrudescence	Reinfection	Reinfection	Reinfection
20204	TES	21	AL	-	150	180	180	-	-	200	-	300	150	700	700	Recrudescence	Reinfection	Recrudescence	Reinfection
20220	TES	21	AL	-	220	-	-	215	-	-	-	-	400	900	800	Reinfection	No Result	Reinfection	Reinfection
20232	TES	21	AL	-	220	-	-	215	215	350	-	250	300	800	800	Recrudescence	Reinfection	Recrudescence	Reinfection
20242	TES	21	AL	220	200	-	-	215	215	280	-	300	300	800	900	Recrudescence	Recrudescence	Reinfection	Reinfection
20256	TES	21	AL	-	150	180	180	-	215	-	220	350	-			Recrudescence	Reinfection	No Result	Reinfection
20263	TES	21	AL	150	150	200	-	215	215	220	-	320	350			Recrudescence	Reinfection	No Result	Reinfection
20268	TES	21	AL	300	-	200	-	-	215	230	-	-	320			Reinfection	Reinfection	No Result	Reinfection
20286	TES	21	AL	-	-	220	220	215	215	250	220	400	-			Recrudescence	Reinfection	No Result	Reinfection
20299	TES	21	AL	-	-	220	260	-	215	150/220	220/250	320/400	320			Reinfection	Recrudescence	No Result	Reinfection
20325	TES	21	AL	-	220	200	220	-	215	200	220	-	320/380			Reinfection	Reinfection	No Result	Reinfection
20113	TES	21	AL	-	-	220	220	-	-	150	-	-	400			Recrudescence	Reinfection	No Result	Reinfection
20134	TES	21	AL	250	-	-	220	-	215	250	230	300	380			Reinfection	Reinfection	No Result	Reinfection
20135	TES	21	AL	250	-	-	180	215	-	250	230	-	420			Reinfection	Reinfection	No Result	Reinfection
20125	TES	25	AL	-	280	215	-	-	-	-	400	350	-			Reinfection	Reinfection	No Result	Reinfection
20241	TES	25	AL	-	150	200	180/220	215	215	250	220	350	500			Recrudescence	Reinfection	No Result	Reinfection
20080	TES	27	AL	-	220	-	-	-	215	280	280	300	300	800	600	No Result	Recrudescence	Reinfection	Reinfection
20174	TES	28	AL	-	-	220	-	-	215	180	-	-	400			Reinfection	Reinfection	No Result	Reinfection
20011	TES	28	AL	-	200	200	180	-	-	400	280	350	-			Reinfection	Reinfection	No Result	Reinfection
20089	TES	28	AL	180	200	-	-	215	215	300	250	300	300	600	800	Recrudescence	Recrudescence	Reinfection	Reinfection
20094	TES	28	AL	200	190	220	-	-	215	-	-	300	300	700	600	Reinfection	Recrudescence	Reinfection	Reinfection
20108	TES	28	AL	200	190	200	200	215	215	-	-	300	300	800	600	Recrudescence	Recrudescence	Reinfection	Reinfection
20156	TES	28	AL	-	220	-	-	-	-	-	250	380	400/420	700	600	No Result	Reinfection	Reinfection	Reinfection
20164	TES	28	AL	220	220	200	-	215	215	300	-	420	400	500	700	Recrudescence	Reinfection	Reinfection	Reinfection
20197	TES	28	AL	100	150	-	-	215	215	-	-	200	220	700	700	Recrudescence	Reinfection	Recrudescence	Reinfection
20233	TES	28	AL	-	220	220	-	-	215	350	350	200/300/400	200/300	600	800	Reinfection	Recrudescence	Reinfection	Reinfection
20250	TES	28	AL	-	220	-	-	-	215	200	220	-	400			No Result	Reinfection	No Result	Reinfection
20258	TES	28	AL	300	280	260	-	-	215	200	-	400	350			Reinfection	Reinfection	No Result	Reinfection
20017	TES	28	AL	-	250	180/220	180/200	215	215	250	230	300	-			Recrudescence	Reinfection	No Result	Reinfection
20147	TES	21	DP	230	220	-	220	-	-	-	215/250	400/450	410/430/450			Reinfection	Recrudescence	No Result	Reinfection
20070	TES	28	DP	250	250	220	260	-	-	220	200	380	420			Recrudescence	Reinfection	No Result	Reinfection
20208	TES	28	DP	-	200	180	180	-	-	-	220/250	200	200	600	700	Recrudescence	Recrudescence	Reinfection	Reinfection
20259	TES	28	DP	-	220	-	220	215	-	200	-	320	-			Reinfection	No Result	No Result	Reinfection
20261	TES	28	DP	-	150	220	-	-	-	-	220	320	350			Reinfection	Reinfection	No Result	Reinfection
20293	TES	28	DP	-	-	-	-	215	215	220	200	-	350			Recrudescence	Reinfection	No Result	Reinfection
20205	TES	34	DP	-	150	-	-	215	215	200	-	180/300	200	800	700	Recrudescence	Reinfection	Reinfection	Reinfection
20138	TES	35	DP	220	200	-	-	-	215	-	-	400	400	600	600	Reinfection	Recrudescence	Recrudescence	Reinfection
20073	TES	35	DP	-	180	220	-	-	-	-	-	380	-			Reinfection	No Result	No Result	Reinfection
20095	TES	35	DP	190	190	220	200	215	-	300	300	300	250	700	600	Recrudescence	Recrudescence	Reinfection	Reinfection
20173	TES	35	DP	-	220	220	220	215	215	200/280	-	380	400	500	500	Recrudescence	Reinfection	Recrudescence	Reinfection
20212	TES	35	DP	-	220	220	260	-	215	180	300	180	180/220	1000	900	Reinfection	Recrudescence	Reinfection	Reinfection
20217	TES	35	DP	-	200	-	-	215	-	200	200	350	400			Reinfection	Recrudescence	No Result	Reinfection
20274	TES	35	DP	-	200	260	260	215	215	-	220	400	350			Recrudescence	Reinfection	No Result	Reinfection
20074	TES	42	DP	150	180	160	180	-	-	300	300	450	400			Reinfection	Recrudescence	No Result	Reinfection
20110	TES	42	DP	200	180/200	200	-	215	-	-	-	300	300700	700	600	Recrudescence	Reinfection	Reinfection	Reinfection
20158	TES	42	DP	-	220	180	180	-	215	-	-	450	400	600	500	Recrudescence	Reinfection	Reinfection	Reinfection
20166	TES	42	DP	200	-	180	220	-	-	200	-	400	-			Reinfection	No Result	No Result	Reinfection
20198	TES	42	DP	-	-	220	260	-	215	-	-	250	200	600	700	Reinfection	Reinfection	Reinfection	Reinfection
20332	TES	42	DP	220	220	200/220	200	215	215	220	180	380	420			Recrudescence	Reinfection	No Result	Reinfection
20051	TES	42	DP	250	-	260	260	-	215	220	-	-	420			Recrudescence	Reinfection	No Result	Reinfection
20054	TES	42	DP	-	250	220	-	215	215	220	-	-	420			Recrudescence	Reinfection	No Result	Reinfection
20115	TES	42	DP	200	200	-	180	215	215	220	-	300	380			Recrudescence	Reinfection	No Result	Reinfection
20152	TES	42	DP	-	150	250	180/250	215	215	220	-	-	300			Recrudescence	Reinfection	No Result	Reinfection
10193	TES	14	AL	-	-	-	-	215	-	-	-	-	-	-	-	No Result	No Result	No Result	No Result
10084	TES	21	AL													No Result	No Result	No Result	No Result
10335	TES	21	AL													No Result	No Result	No Result	No Result
10334	TES	28	AL													No Result	No Result	No Result	No Result
10208	TES	35	DP	-	-	-	-	-	-	-	-	-	-	-	-	No Result	No Result	No Result	No Result
10152	TES	44	DP													No Result	No Result	No Result	No Result
10211	TES	21	AL	150	150	-	-	215	215	220	220	350	350	800	800	Recrudescence	Recrudescence	Recrudescence	Recrudescence
10349	TES	21	AL	220	220	-	260	-	-	220	220	-	500	800	800	Recrudescence	Recrudescence	Recrudescence	Recrudescence
10297	TES	21	AL	280	280	-	-	215	215	220	220	350/450	480			Recrudescence	Recrudescence	No Result	Recrudescence
10365	TES	21	AL	150	220	-	-	215	215	250	230	450	450			Recrudescence	Recrudescence	No Result	Recrudescence
10292	TES	21	AL	-	200	-	250	-	-	180	200	400	400			No Result	Recrudescence	No Result	Recrudescence
10304	TES	28	AL	-	200	-	250	215	215	280	280	400	400	-	-	Recrudescence	Recrudescence	No Result	Recrudescence
10037	TES	28	AL	280	280	200	-	-	215	200	200	300	380			Recrudescence	Recrudescence	No Result	Recrudescence
10289	TES	28	AL	280	280	220	200	-	-	-	-					Recrudescence	No Result	No Result	Recrudescence
10120	TES	28	DP	220	220	-	260	-	215	200	-	300	300			Recrudescence	Recrudescence	No Result	Recrudescence
10239	TES	35	DP	350	350/400	220	220	-	215	-	-	300/400	300	900	900	Recrudescence	Recrudescence	Recrudescence	Recrudescence
10164	TES	45	DP	-	400	200	200	215	215	220	220	400	400	900	900	Recrudescence	Recrudescence	Recrudescence	Recrudescence
10273	TES	14	AL	-	180	220	200	-	215	200	220	350	-			Reinfection	Reinfection	No Result	Reinfection
10361	TES	14	AL	-	220	-	220	215	-	250	220	-	500			Reinfection	Reinfection	No Result	Reinfection
10049	TES	14	AL	150	-	-	260	215	-	200	-	350	350			Reinfection	Recrudescence	No Result	Reinfection
10122	TES	21	AL	-	-	-	-	-	-	180	-	-	300	900	900	No Result	Reinfection	Recrudescence	Reinfection
10165	TES	21	AL	-	220	220	200	215	-	220	220	400	380			Reinfection	Recrudescence	No Result	Reinfection
10240	TES	21	AL	150	-	200	200	-	215	-	-	300	320/420			Recrudescence	Reinfection	No Result	Reinfection
10262	TES	21	AL	-	-	180	-	-	-	-	170	300	380			No Result	Reinfection	No Result	Reinfection
10341	TES	21	AL	210	150/220	-	-	215	-	-	220	-	-			Reinfection	No Result	No Result	Reinfection
10362	TES	21	AL	150	-	-	-	215	215	220	200	500	450			Recrudescence	Reinfection	No Result	Reinfection
10139	TES	21	AL	210	-	-	260	-	-	-	230	420	-			Reinfection	Reinfection	No Result	Reinfection
10163	TES	21	AL	-	-	160	180	215	215	-	220	400	-			Recrudescence	Reinfection	No Result	Reinfection
10251	TES	21	AL	-	-	-	220	215	-	150	-	300	300			Reinfection	Recrudescence	No Result	Reinfection
10282	TES	21	AL	280	280	220	-	215	-	250	230	-	-			Recrudescence	Reinfection	No Result	Reinfection
10302	TES	21	AL	-	220	220	220	215	-	250	220	380	-			Recrudescence	Reinfection	No Result	Reinfection
10312	TES	21	AL	-	150/210	-	250	215	-	150	-	-	400			Reinfection	Reinfection	No Result	Reinfection
10352	TES	21	AL	-	220	260	-	215	-	220	220	350	-			Reinfection	Recrudescence	No Result	Reinfection
10359	TES	21	AL	150	150	-	-	215	215	220	-	-	500			Recrudescence	Reinfection	No Result	Reinfection
10261	TES	28	AL	280	280	-	220	215	215	-	-	400	300			Recrudescence	Reinfection	No Result	Reinfection
10279	TES	28	AL	-	-	-	-	215	-	-	180	350	380			No Result	Reinfection	No Result	Reinfection
10151	TES	28	AL	-	-	220	-	215	215	-	230	420	-			Recrudescence	Reinfection	No Result	Reinfection
10212	TES	28	AL	280	280	-	-	-	215	-	250	350	-			Recrudescence	Reinfection	No Result	Reinfection
10238	TES	28	AL	-	200	200	200	215	-	-	220	250/400	-			Recrudescence	Reinfection	No Result	Reinfection
10307	TES	28	AL	300/400	350	-	-	-	-	300	250	420	420			Reinfection	Recrudescence	No Result	Reinfection
10199	TES	28	DP	-	-	220	200	215	-	230	250	350	350			Reinfection	Recrudescence	No Result	Reinfection
10249	TES	28	DP	220	220	200	200	215	215	-	220	250/400	-			Recrudescence	Reinfection	No Result	Reinfection
10058	TES	35	DP	150/220	-	250	180/250	-	215	-	200	300	-			Recrudescence	Reinfection	No Result	Reinfection
10272	TES	35	DP	-	-	220	-	-	215	200	-	-	380			Reinfection	Reinfection	No Result	Reinfection
10179	TES	47	DP	-	200	-	-	215	-	-	-	450	430			Reinfection	Reinfection	No Result	Reinfection
10264	TES	52	DP	-	200	220	-	215	215	180	200	-	-			Recrudescence	Reinfection	No Result	Reinfection
10298	TES	54	DP	-	200	220	200	-	215	220	200	450	400			Reinfection	Reinfection	No Result	Reinfection
